# Supplementary material for: High Throughput Fabrication of Flexible Top-Driven Sensing Probe
Source: Polymers (Basel). 2022 Nov 24;14(23):5124. doi: 10.3390/polym14235124 (PMC9738077; doi:10.3390/polym14235124)
Supplement: Supplementary file 1 [file polymers-14-05124-s001.zip]

Archive with 1 entries (1 files):
- polymers-1990934-supplementary.pdf
